# Supplementary material for: Genotype imputation and variability in polygenic risk score estimation
Source: Genome Med. 2020 Nov 23;12:100. doi: 10.1186/s13073-020-00801-x (PMC7682022; doi:10.1186/s13073-020-00801-x)
Supplement: Supplementary file 1 — Additional file 1: Supplementary Tables S1-S5. Components of PRSCAD (Table S1). Correlation of imputed-based PRSs and WGS-based ground truth (Table S2). The distribution of risk score percentile rank changes caused by three different imputation processes for other diseases (Table S3). The rate of re-classification due to imputation variability at different quintile-based risk tiers (Table S4). The rate of re-classification due to imputation variability for high-risk tiers (Table S5). [file 13073_2020_801_MOESM1_ESM.xlsx]

## Sheet: Table_S1
Table S1: Components of PRSCAD
chr	bp	rs_number	effect_allele	noneffect_allele	weight
1	2252205	rs36096196	T	C	0.04188
1	3325912	rs2493298	A	C	0.04419
1	38461319	rs61776719	A	C	0.03961
1	55496039	rs11206510	T	C	0.06272
1	56962821	rs17114036	A	G	0.08092
1	109822166	rs599839	A	G	0.09452
1	115753482	rs11806316	G	A	0.01443
1	151762308	rs11810571	G	C	0.05836
1	154422067	rs4845625	T	C	0.03713
1	169094459	rs1892094	C	T	0.02013
1	200646073	rs6700559	C	T	0.02183
1	201872264	rs2820315	T	C	0.04256
1	210468999	rs60154123	T	C	0.03833
1	222823529	rs17465637	C	A	0.07029
1	230845794	rs699	G	A	0.03221
2	21286057	rs515135	C	T	0.05052
2	44073881	rs6544713	T	C	0.05446
2	45891708	rs616381	A	G	0.02642
2	85809989	rs1561198	T	C	0.05517
2	145801461	rs2252641	C	T	0.02864
2	164957251	rs12999907	A	G	0.04416
2	188196469	rs840616	C	T	0.02933
2	203745885	rs6725887	C	T	0.11632
2	216304384	rs1250229	T	C	0.0694
2	218683154	rs2571445	A	G	0.02995
2	227100698	rs2972146	T	G	0.0472
2	233633460	rs1801251	A	G	0.03937
2	238223955	rs11677932	G	A	0.03177
3	14928077	rs748431	G	T	0.04094
3	46688562	rs7633770	A	G	0.01154
3	48193515	rs7617773	T	C	0.0207
3	49448566	rs7623687	A	C	0.07155
3	124472592	rs142230236	G	C	0.0643
3	132257961	rs10512861	G	T	0.02254
3	136069472	rs667920	T	G	0.0279
3	138119952	rs2306374	C	T	0.06757
3	153839866	rs12493885	C	G	0.07094
3	156852592	rs4266144	G	C	0.02737
3	172115902	rs12897	G	A	0.03748
4	3449652	rs16844401	A	G	0.0526
4	57838583	rs17087335	T	G	0.05324
4	77416627	rs12500824	A	G	0.02376
4	81181072	rs10857147	T	A	0.05404
4	82587050	rs11099493	A	G	0.03931
4	96117371	rs3775058	A	T	0.0371
4	120901336	rs11723436	G	A	0.04456
4	146782837	rs35879803	C	A	0.04428
4	156635309	rs7692387	G	A	0.03779
4	169687725	rs7696431	T	G	0.03676
5	9556694	rs1508798	T	C	0.03892
5	55860781	rs3936511	G	A	0.05237
5	121413208	rs1800449	T	C	0.05609
5	131667353	rs273909	G	A	0.05313
5	131867702	rs2706399	G	A	0.01213
5	142516897	rs246600	T	C	0.02788
6	1617143	rs9501744	C	T	0.06431
6	12927544	rs12526453	C	G	0.0907
6	22591154	rs7757111	A	C	0.04905
6	31888367	rs3130683	T	C	0.07703
6	35034800	rs17609940	G	C	0.02868
6	36638636	rs1321309	A	G	0.02069
6	39174922	rs10947789	T	C	0.03666
6	43758873	rs6905288	A	G	0.03901
6	57160572	rs9367716	G	T	0.02291
6	82612271	rs4613862	A	C	0.03252
6	126717064	rs1591805	A	G	0.03391
6	134214525	rs12190287	C	G	0.05691
6	150997401	rs17080091	C	T	0.04819
6	160961137	rs3798220	C	T	0.39847
6	161143608	rs4252120	T	C	0.03793
7	1937261	rs10267593	G	A	0.02485
7	6486067	rs7797644	C	T	0.04005
7	12261911	rs11509880	A	G	0.0362
7	19036775	rs2023938	C	T	0.0772
7	45077978	rs2107732	G	A	0.03871
7	107244545	rs10953541	C	T	0.02691
7	117332914	rs975722	G	A	0.01638
7	129663496	rs11556924	C	T	0.067
7	139757136	rs10237377	G	T	0.03411
7	150690176	rs3918226	T	C	0.12529
8	18286997	rs6997340	T	C	0.02636
8	19813180	rs264	G	A	0.0592
8	22033615	rs6984210	G	C	0.07249
8	106565414	rs10093110	G	A	0.02655
8	126490972	rs2954029	A	T	0.06039
9	22125503	rs1333049	C	G	0.15498
9	110517794	rs944172	C	T	0.03543
9	113169775	rs111245230	C	T	0.10937
9	124420173	rs885150	C	T	0.04275
9	136154168	rs579459	C	T	0.06583
10	12303813	rs61848342	C	T	0.02819
10	30335122	rs2505083	C	T	0.05751
10	44775824	rs1746048	C	T	0.06838
10	82251514	rs17680741	T	C	0.03855
10	91002927	rs1412444	T	C	0.06357
10	104719096	rs12413409	G	A	0.06823
10	105693644	rs4918072	A	G	0.02946
10	124237612	rs4752700	G	A	0.03576
11	9751196	rs10840293	A	G	0.04868
11	10745394	rs11042937	T	G	0.01063
11	13301548	rs1351525	T	A	0.04646
11	43696917	rs7116641	G	T	0.03005
11	65391317	rs12801636	G	A	0.04328
11	75274150	rs590121	T	G	0.0273
11	100624599	rs7947761	G	A	0.03526
11	103660567	rs974819	T	C	0.05633
11	116648917	rs964184	G	C	0.05083
12	7178711	ss1388031308	T	C	0.04852
12	20220033	rs10841443	G	C	0.0433
12	54513915	rs11170820	G	C	0.08884
12	57527283	rs11172113	C	T	0.03564
12	95355541	rs7306455	G	A	0.0424
12	111884608	rs3184504	T	C	0.05806
12	118265441	rs11830157	G	T	0.02682
12	121416988	rs2244608	G	A	0.05127
12	124427306	rs11057401	T	A	0.04352
12	125307053	rs11057830	A	G	0.06864
13	28973621	rs9319428	A	G	0.04292
13	33058333	rs9591012	G	A	0.0378
13	110960712	rs4773144	G	A	0.03725
13	113631780	rs1317507	A	C	0.02666
14	58794001	rs2145598	G	A	0.01936
14	75601737	rs12435391	G	A	0.03918
14	94838142	rs112635299	G	T	0.16266
14	100133942	rs2895811	C	T	0.04142
15	65024204	rs6494488	A	G	0.03393
15	67455630	rs56062135	C	T	0.07054
15	79089111	rs3825807	A	G	0.06238
15	89574218	rs8042271	G	A	0.0827
15	91416550	rs17514846	A	C	0.05747
15	96146414	rs17581137	A	C	0.04154
16	56995236	rs1800775	C	A	0.04099
16	72130815	rs1050362	A	C	0.02942
16	75387533	rs3851738	C	G	0.04144
16	81906423	rs7199941	A	G	0.0284
16	83045790	rs7500448	A	G	0.05905
17	2126504	rs216172	C	G	0.03661
17	17543722	rs12936587	G	A	0.02609
17	27941886	rs13723	G	A	0.0351
17	30033514	rs76954792	T	C	0.03839
17	40257163	rs2074158	C	T	0.04224
17	45013271	rs17608766	C	T	0.04381
17	46988597	rs46522	T	C	0.03266
17	59030129	rs1988961	C	T	0.06174
17	62387091	rs1867624	T	C	0.03358
18	47229717	rs9964304	C	A	0.03461
18	57838401	rs663129	A	G	0.04002
19	8429323	rs116843064	G	A	0.15908
19	11163601	rs1122608	G	T	0.0611
19	17855763	rs73015714	G	C	0.04913
19	32882020	rs12976411	A	T	0.03729
19	41852979	rs2288873	A	G	0.0435
19	45395619	rs2075650	G	A	0.07327
19	46190268	rs1964272	G	A	0.04413
20	33764554	rs867186	A	G	0.05719
20	39924279	rs6102343	A	G	0.04004
20	44586023	rs3827066	T	C	0.03841
20	57714025	rs260020	T	C	0.05373
21	30533076	rs2832227	G	A	0.04756
21	35599128	rs9982601	T	C	0.09235
22	24662171	rs5760293	T	G	0.14524

## Sheet: Table_S2
Table S2: Correlation of imputed-based PRSs and WGS-based ground truth
	Beagle			Eagle+Minimac			SHAPEIT+Minimac
	EUR	AFR	All	EUR	AFR	All	EUR	AFR	All
Percentile Change
Coronary artery disease (CAD)
PRSCAD (161)	0.942	0.874	0.932	0.939	0.852	0.926	0.939	0.855	0.926
metaGRSCAD (1736608)	0.962	0.901	0.954	0.962	0.901	0.954	0.962	0.907	0.954
GPSCAD (6238460)	0.945	0.955	0.946	0.937	0.947	0.939	0.943	0.952	0.944
Type 2 diabetes (T2D)
PRS-GWAST2D (547)	0.932	0.884	0.925	0.927	0.874	0.92	0.928	0.879	0.921
PRS-GWAST2D (397)	0.889	0.844	0.883	0.881	0.858	0.878	0.886	0.868	0.884
PRS-GWAST2D (170487)	0.691	0.799	0.706	0.69	0.792	0.704	0.69	0.814	0.707
GPST2D (6482889)	0.995	0.968	0.991	0.995	0.96	0.99	0.995	0.963	0.991
Breast Cancer (BC)
PRS-GWASBC (239)	0.948	0.855	0.934	0.941	0.843	0.927	0.94	0.852	0.928
PRS-GWASBC (2941)	0.944	0.894	0.937	0.94	0.874	0.93	0.94	0.892	0.933
GPSBC (4457)	0.907	0.817	0.894	0.904	0.794	0.888	0.907	0.814	0.893
Atrial fibrillation (Afib)
PRS-GWASAfib (166)	0.94	0.86	0.928	0.936	0.844	0.923	0.934	0..851	0.922
GPSAfib (6302924)	0.993	0.976	0.99	0.992	0.98	0.991	0.992	0.98	0.991
Alzheimer's disease (AD)
PRS-GWASAD (29)	0.775	0.696	0.764	0.774	0.648	0.755	0.762	0.662	0.748
Glaucoma
PRS-GWASGlaucoma (2657)	0.912	0.809	0.897	0.91	0.776	0.89	0.912	0.779	0.893

## Sheet: Table_S3
Table S3: The distribution of risk score percentile rank changes caused by three different imputation processes for other diseases
	Beagle			Eagle+Minimac			SHAPEIT+Minimac
	EUR	AFR	All	EUR	AFR	All	EUR	AFR	All
Percentile Change
Coronary artery disease (CAD)
PRSCAD (161)
<= 1%tile	1247 (86.18%)	163 (68.2%)	1410 (83.63%)	1437 (99.31%)	236 (98.74%)	1673 (99.23%)	259 (17.9%)	5 (2.09%)	264 (15.66%)
> 1%tile	200 (13.82%)	76 (31.8%)	276 (16.37%)	10 (0.69%)	3 (1.26%)	13 (0.77%)	1188 (82.1%)	234 (97.91%)	1422 (84.34%)
> 5%tile	21 (1.45%)	5 (2.09%)	26 (1.54%)	7 (0.48%)	1 (0.42%)	8 (0.47%)	331 (22.87%)	168 (70.29%)	499 (29.6%)
> 10%tile	2 (0.14%)	0 (0%)	2 (0.12%)	1 (0.07%)	0 (0%)	1 (0.06%)	68 (4.7%)	87 (36.4%)	155 (9.19%)
> 20%tile	0 (0%)	0 (0%)	0 (0%)	0 (0%)	0 (0%)	0 (0%)	3 (0.21%)	10 (4.18%)	13 (0.77%)
metaGRSCAD (1736608)
<= 1%tile	940 (64.96%)	106 (44.35%)	1046 (62.04%)	1418 (98%)	229 (95.82%)	1647 (97.69%)	153 (10.57%)	13 (5.44%)	166 (9.85%)
> 1%tile	507 (35.04%)	133 (55.65%)	640 (37.96%)	29 (2%)	10 (4.18%)	39 (2.31%)	1294 (89.43%)	226 (94.56%)	1520 (90.15%)
> 5%tile	12 (0.83%)	2 (0.84%)	14 (0.83%)	5 (0.35%)	1 (0.42%)	6 (0.36%)	277 (19.14%)	154 (64.44%)	431 (25.56%)
> 10%tile	2 (0.14%)	0 (0%)	2 (0.12%)	0 (0%)	0 (0%)	0 (0%)	8 (0.55%)	42 (17.57%)	50 (2.97%)
> 20%tile	0 (0%)	0 (0%)	0 (0%)	0 (0%)	0 (0%)	0 (0%)	0 (0%)	0 (0%)	0 (0%)
GPSCAD (6238460)
<= 1%tile	1289 (89.08%)	191 (79.92%)	1480 (87.78%)	1429 (98.76%)	233 (97.49%)	1662 (98.58%)	328 (22.67%)	20 (8.37%)	348 (20.64%)
> 1%tile	158 (10.92%)	48 (20.08%)	206 (12.22%)	18 (1.24%)	6 (2.51%)	24 (1.42%)	1119 (77.33%)	219 (91.63%)	1338 (79.36%)
> 5%tile	26 (1.8%)	0 (0%)	26 (1.54%)	2 (0.14%)	0 (0%)	2 (0.12%)	239 (16.52%)	69 (28.87%)	308 (18.27%)
> 10%tile	12 (0.83%)	0 (0%)	12 (0.71%)	0 (0%)	0 (0%)	0 (0%)	56 (3.87%)	9 (3.77%)	65 (3.86%)
> 20%tile	2 (0.14%)	0 (0%)	2 (0.12%)	0 (0%)	0 (0%)	0 (0%)	6 (0.41%)	1 (0.42%)	7 (0.42%)
Type 2 diabetes (T2D)
PRS-GWAST2D (547)
<=1%tile	1065 (73.6%)	101 (42.26%)	1166 (69.16%)	1426 (98.55%)	233 (97.49%)	1659 (98.4%)	111 (7.67%)	5 (2.09%)	116 (6.88%)
>1%tile	382 (26.4%)	138 (57.74%)	520 (30.84%)	21 (1.45%)	6 (2.51%)	27 (1.6%)	1336 (92.33%)	234 (97.91%)	1570 (93.12%)
>5%tile	4 (0.28%)	12 (5.02%)	16 (0.95%)	1 (0.07%)	2 (0.84%)	3 (0.18%)	511 (35.31%)	157 (65.69%)	668 (39.62%)
>10%tile	1 (0.07%)	1 (0.42%)	2 (0.12%)	0 (0%)	0 (0%)	0 (0%)	81 (5.6%)	69 (28.87%)	150 (8.9%)
>20%tile	0 (0%)	0 (0%)	0 (0%)	0 (0%)	0 (0%)	0 (0%)	6 (0.41%)	2 (0.84%)	8 (0.47%)
PRS-GWAST2D (397)
<=1%tile	1001 (69.18%)	131 (54.81%)	1132 (67.14%)	1427 (98.62%)	234 (97.91%)	1661 (98.52%)	83 (5.74%)	9 (3.77%)	92 (5.46%)
>1%tile	446 (30.82%)	108 (45.19%)	554 (32.86%)	20 (1.38%)	5 (2.09%)	25 (1.48%)	1364 (94.26%)	230 (96.23%)	1594 (94.54%)
>5%tile	19 (1.31%)	7 (2.93%)	26 (1.54%)	2 (0.14%)	1 (0.42%)	3 (0.18%)	758 (52.38%)	162 (67.78%)	920 (54.57%)
>10%tile	2 (0.14%)	2 (0.84%)	4 (0.24%)	0 (0%)	1 (0.42%)	1 (0.06%)	215 (14.86%)	63 (26.36%)	278 (16.49%)
>20%tile	0 (0%)	0 (0%)	0 (0%)	0 (0%)	0 (0%)	0 (0%)	18 (1.24%)	3 (1.26%)	21 (1.25%)
PRS-GWAST2D (170487)
<=1%tile	444 (30.68%)	43 (17.99%)	487 (28.88%)	1415 (97.79%)	227 (94.98%)	1642 (97.39%)	75 (5.18%)	7 (2.93%)	82 (4.86%)
>1%tile	1003 (69.32%)	196 (82.01%)	1199 (71.12%)	32 (2.21%)	12 (5.02%)	44 (2.61%)	1372 (94.82%)	232 (97.07%)	1604 (95.14%)
>5%tile	12 (0.83%)	23 (9.62%)	35 (2.08%)	3 (0.21%)	4 (1.67%)	7 (0.42%)	715 (49.41%)	189 (79.08%)	904 (53.62%)
>10%tile	0 (0%)	0 (0%)	0 (0%)	0 (0%)	0 (0%)	0 (0%)	73 (5.04%)	94 (39.33%)	167 (9.91%)
>20%tile	0 (0%)	0 (0%)	0 (0%)	0 (0%)	0 (0%)	0 (0%)	0 (0%)	1 (0.42%)	1 (0.06%)
GPST2D (6482889)
<=1%tile	1349 (93.23%)	123 (51.46%)	1472 (87.31%)	1422 (98.27%)	230 (96.23%)	1652 (97.98%)	448 (30.96%)	13 (5.44%)	461 (27.34%)
>1%tile	98 (6.77%)	116 (48.54%)	214 (12.69%)	25 (1.73%)	9 (3.77%)	34 (2.02%)	999 (69.04%)	226 (94.56%)	1225 (72.66%)
>5%tile	1 (0.07%)	0 (0%)	1 (0.06%)	3 (0.21%)	2 (0.84%)	5 (0.3%)	3 (0.21%)	74 (30.96%)	77 (4.57%)
>10%tile	0 (0%)	0 (0%)	0 (0%)	0 (0%)	0 (0%)	0 (0%)	0 (0%)	10 (4.18%)	10 (0.59%)
>20%tile	0 (0%)	0 (0%)	0 (0%)	0 (0%)	0 (0%)	0 (0%)	0 (0%)	0 (0%)	0 (0%)
Breast Cancer (BC)
PRS-GWASBC (239)
<=1%tile	1257 (86.87%)	148 (61.92%)	1405 (83.33%)	1434 (99.1%)	233 (97.49%)	1667 (98.87%)	158 (10.92%)	10 (4.18%)	168 (9.96%)
>1%tile	190 (13.13%)	91 (38.08%)	281 (16.67%)	13 (0.9%)	6 (2.51%)	19 (1.13%)	1289 (89.08%)	229 (95.82%)	1518 (90.04%)
>5%tile	8 (0.55%)	14 (5.86%)	22 (1.3%)	2 (0.14%)	1 (0.42%)	3 (0.18%)	414 (28.61%)	168 (70.29%)	582 (34.52%)
>10%tile	2 (0.14%)	2 (0.84%)	4 (0.24%)	1 (0.07%)	0 (0%)	1 (0.06%)	75 (5.18%)	60 (25.1%)	135 (8.01%)
>20%tile	0 (0%)	1 (0.42%)	1 (0.06%)	0 (0%)	0 (0%)	0 (0%)	2 (0.14%)	4 (1.67%)	6 (0.36%)
PRS-GWASBC (2941)
<=1%tile	881 (60.88%)	86 (35.98%)	967 (57.35%)	1427 (98.62%)	231 (96.65%)	1658 (98.34%)	105 (7.26%)	7 (2.93%)	112 (6.64%)
>1%tile	566 (39.12%)	153 (64.02%)	719 (42.65%)	20 (1.38%)	8 (3.35%)	28 (1.66%)	1342 (92.74%)	232 (97.07%)	1574 (93.36%)
>5%tile	3 (0.21%)	5 (2.09%)	8 (0.47%)	3 (0.21%)	2 (0.84%)	5 (0.3%)	469 (32.41%)	160 (66.95%)	629 (37.31%)
>10%tile	0 (0%)	0 (0%)	0 (0%)	1 (0.07%)	0 (0%)	1 (0.06%)	53 (3.66%)	48 (20.08%)	101 (5.99%)
>20%tile	0 (0%)	0 (0%)	0 (0%)	1 (0.07%)	0 (0%)	1 (0.06%)	3 (0.21%)	1 (0.42%)	4 (0.24%)
GPSBC (4457)
<=1%tile	620 (42.85%)	67 (28.03%)	687 (40.75%)	1431 (98.89%)	228 (95.4%)	1659 (98.4%)	81 (5.6%)	5 (2.09%)	86 (5.1%)
>1%tile	827 (57.15%)	172 (71.97%)	999 (59.25%)	16 (1.11%)	11 (4.6%)	27 (1.6%)	1366 (94.4%)	234 (97.91%)	1600 (94.9%)
>5%tile	26 (1.8%)	15 (6.28%)	41 (2.43%)	3 (0.21%)	2 (0.84%)	5 (0.3%)	679 (46.92%)	185 (77.41%)	864 (51.25%)
>10%tile	0 (0%)	1 (0.42%)	1 (0.06%)	2 (0.14%)	0 (0%)	2 (0.12%)	108 (7.46%)	78 (32.64%)	186 (11.03%)
>20%tile	0 (0%)	0 (0%)	0 (0%)	1 (0.07%)	0 (0%)	1 (0.06%)	3 (0.21%)	3 (1.26%)	6 (0.36%)
Atrial fibrillation (Afib)
PRS-GWASAfib (166)
<=1%tile	1047 (72.36%)	122 (51.05%)	1169 (69.34%)	1440 (99.52%)	236 (98.74%)	1676 (99.41%)	148 (10.23%)	8 (3.35%)	156 (9.25%)
>1%tile	400 (27.64%)	117 (48.95%)	517 (30.66%)	7 (0.48%)	3 (1.26%)	10 (0.59%)	1299 (89.77%)	231 (96.65%)	1530 (90.75%)
>5%tile	31 (2.14%)	8 (3.35%)	39 (2.31%)	3 (0.21%)	1 (0.42%)	4 (0.24%)	442 (30.55%)	149 (62.34%)	591 (35.05%)
>10%tile	1 (0.07%)	1 (0.42%)	2 (0.12%)	2 (0.14%)	0 (0%)	2 (0.12%)	77 (5.32%)	47 (19.67%)	124 (7.35%)
>20%tile	1 (0.07%)	0 (0%)	1 (0.06%)	0 (0%)	0 (0%)	0 (0%)	0 (0%)	2 (0.84%)	2 (0.12%)
GPSAfib (6302924)
<=1%tile	1257 (86.87%)	148 (61.92%)	1405 (83.33%)	1434 (99.1%)	233 (97.49%)	1667 (98.87%)	158 (10.92%)	10 (4.18%)	168 (9.96%)
>1%tile	190 (13.13%)	91 (38.08%)	281 (16.67%)	13 (0.9%)	6 (2.51%)	19 (1.13%)	1289 (89.08%)	229 (95.82%)	1518 (90.04%)
>5%tile	8 (0.55%)	14 (5.86%)	22 (1.3%)	2 (0.14%)	1 (0.42%)	3 (0.18%)	414 (28.61%)	168 (70.29%)	582 (34.52%)
>10%tile	2 (0.14%)	2 (0.84%)	4 (0.24%)	1 (0.07%)	0 (0%)	1 (0.06%)	75 (5.18%)	60 (25.1%)	135 (8.01%)
>20%tile	0 (0%)	1 (0.42%)	1 (0.06%)	0 (0%)	0 (0%)	0 (0%)	2 (0.14%)	4 (1.67%)	6 (0.36%)
Alzheimer's disease (AD)
PRS-GWASAD (29)
<=1%tile	1376 (95.09%)	222 (92.89%)	1598 (94.78%)	1442 (99.65%)	235 (98.33%)	1677 (99.47%)	241 (16.66%)	20 (8.37%)	261 (15.48%)
>1%tile	71 (4.91%)	17 (7.11%)	88 (5.22%)	5 (0.35%)	4 (1.67%)	9 (0.53%)	1206 (83.34%)	219 (91.63%)	1425 (84.52%)
>5%tile	4 (0.28%)	2 (0.84%)	6 (0.36%)	4 (0.28%)	2 (0.84%)	6 (0.36%)	726 (50.17%)	155 (64.85%)	881 (52.25%)
>10%tile	0 (0%)	1 (0.42%)	1 (0.06%)	2 (0.14%)	0 (0%)	2 (0.12%)	404 (27.92%)	108 (45.19%)	512 (30.37%)
>20%tile	0 (0%)	0 (0%)	0 (0%)	0 (0%)	0 (0%)	0 (0%)	123 (8.5%)	29 (12.13%)	152 (9.02%)
Glaucoma
PRS-GWASGlaucoma (2657)
<=1%tile	563 (38.91%)	43 (17.99%)	606 (35.94%)	1425 (98.48%)	229 (95.82%)	1654 (98.1%)	78 (5.39%)	5 (2.09%)	83 (4.92%)
>1%tile	884 (61.09%)	196 (82.01%)	1080 (64.06%)	22 (1.52%)	10 (4.18%)	32 (1.9%)	1369 (94.61%)	234 (97.91%)	1603 (95.08%)
>5%tile	20 (1.38%)	28 (11.72%)	48 (2.85%)	1 (0.07%)	2 (0.84%)	3 (0.18%)	738 (51%)	186 (77.82%)	924 (54.8%)
>10%tile	0 (0%)	3 (1.26%)	3 (0.18%)	0 (0%)	0 (0%)	0 (0%)	123 (8.5%)	101 (42.26%)	224 (13.29%)
>20%tile	0 (0%)	0 (0%)	0 (0%)	0 (0%)	0 (0%)	0 (0%)	1 (0.07%)	5 (2.09%)	6 (0.36%)

## Sheet: Table_S4
Table S4: The rate of re-classification due to imputation variability at different quintile-based risk tiers
	EUR									AFR									All
	Beagle			Eagle+Minimac			SHAPEIT+Minimac			Beagle			Eagle+Minimac			SHAPEIT+Minimac			Beagle			Eagle+Minimac			SHAPEIT+Minimac
	<20%tile	20-80%tile	>80%tile	<20%tile	20-80%tile	>80%tile	<20%tile	20-80%tile	>80%tile	<20%tile	20-80%tile	>80%tile	<20%tile	20-80%tile	>80%tile	<20%tile	20-80%tile	>80%tile	<20%tile	20-80%tile	>80%tile	<20%tile	20-80%tile	>80%tile	<20%tile	20-80%tile	>80%tile
Percentile Change
Coronary artery disease (CAD)
PRSCAD (161)
<20%tile	0.1988	0.001	0	0.1997	0	0	0.1933	0.0067	0	0.1994	0	0	0.2008	0	0	0.189	0.0105	0	0.1989	0.0009	0	0.1999	0	0	0.1927	0.0072	0
20-80%tile	0.0002	0.5991	0.0009	0	0.6004	0.0001	0.003	0.5915	0.0055	0.0014	0.5983	0.0007	0	0.5983	0	0.016	0.5725	0.0119	0.0004	0.599	0.0009	0	0.6001	0.0001	0.0048	0.5888	0.0064
>80%tile	0	0.0012	0.1988	0	0.0001	0.1996	0	0.0038	0.1963	0	0	0.2001	0	0	0.2008	0	0.0112	0.189	0	0.001	0.199	0	0.0001	0.1998	0	0.0048	0.1952
metaGRSCAD (1736608)
<20%tile	0.1987	0.0013	0	0.1997	0.0001	0	0.1952	0.0047	0	0.1994	0	0	0.2001	0	0	0.1918	0.0077	0	0.1988	0.0011	0	0.1998	0.0001	0	0.1947	0.0051	0
20-80%tile	0.0031	0.5955	0.0014	0	0.6003	0	0.0052	0.5897	0.0051	0.0014	0.5983	0.0007	0.0007	0.5983	0	0.0049	0.5879	0.0077	0.0029	0.5959	0.0013	0.0001	0.6	0	0.0051	0.5895	0.0054
>80%tile	0	0.001	0.199	0	0.0001	0.1997	0	0.004	0.196	0	0	0.2001	0	0	0.2008	0	0.0112	0.189	0	0.0009	0.1992	0	0.0001	0.1999	0	0.005	0.195
GPSCAD (6238460)
<20%tile	0.1985	0.0015	0	0.1997	0.0002	0	0.1963	0.0037	0	0.1987	0.0007	0	0.1987	0	0	0.1925	0.007	0	0.1985	0.0014	0	0.1996	0.0002	0	0.1957	0.0042	0
20-80%tile	0.0006	0.5977	0.0017	0	0.6003	0	0.0055	0.5895	0.005	0.0021	0.5969	0.0014	0.0021	0.5983	0	0.0084	0.5879	0.0042	0.0008	0.5976	0.0017	0.0003	0.6	0	0.0059	0.5893	0.0048
>80%tile	0	0.0014	0.1987	0	0	0.1997	0	0.006	0.1941	0	0.0007	0.1994	0	0	0.2008	0	0.0035	0.1967	0	0.0013	0.1988	0	0	0.1999	0	0.0056	0.1944
Type 2 diabetes (T2D)
PRS-GWAST2D (547)
<20%tile	0.199	0.0009	0	0.1994	0.0002	0	0.1947	0.0053	0	0.1987	0.0007	0	0.2008	0	0	0.1876	0.0119	0	0.199	0.0009	0	0.1996	0.0002	0	0.1937	0.0062	0
20-80%tile	0.0035	0.5946	0.002	0.0003	0.5995	0.0003	0.0078	0.5872	0.005	0.0021	0.5934	0.0049	0	0.5983	0	0.0174	0.5781	0.0049	0.0033	0.5944	0.0024	0.0003	0.5993	0.0003	0.0092	0.5859	0.0049
>80%tile	0	0.0009	0.1991	0	0.0001	0.2001	0	0.0094	0.1906	0	0	0.2001	0	0	0.2008	0	0.0167	0.1834	0	0.0008	0.1993	0	0.0001	0.2002	0	0.0105	0.1896
PRS-GWAST2D (397)
<20%tile	0.1982	0.0017	0	0.1997	0	0	0.1888	0.0112	0	0.1932	0.0063	0	0.2008	0.0007	0	0.1757	0.0237	0	0.1975	0.0024	0	0.1999	0.0001	0	0.1869	0.0129	0
20-80%tile	0.0022	0.5968	0.001	0	0.5999	0.0006	0.0089	0.5843	0.0068	0.0035	0.59	0.007	0	0.5976	0	0.0084	0.5886	0.0035	0.0024	0.5958	0.0019	0	0.5995	0.0005	0.0088	0.5849	0.0063
>80%tile	0	0.0014	0.1987	0	0	0.1998	0	0.0078	0.1922	0	0.0021	0.198	0	0	0.2008	0	0.0153	0.1848	0	0.0015	0.1986	0	0	0.2	0	0.0089	0.1912
PRS-GWAST2D (170487)
<20%tile	0.1974	0.0025	0	0.1997	0.0001	0	0.1936	0.0063	0	0.198	0.0014	0	0.1994	0	0	0.1848	0.0146	0	0.1975	0.0024	0	0.1997	0.0001	0	0.1924	0.0075	0
20-80%tile	0.0023	0.5956	0.0021	0	0.5999	0	0.0089	0.5857	0.0054	0.0028	0.5934	0.0042	0.0014	0.5983	0	0.0077	0.5823	0.0105	0.0024	0.5953	0.0024	0.0002	0.5996	0	0.0087	0.5852	0.0061
>80%tile	0	0.0024	0.1977	0	0.0006	0.1997	0	0.0099	0.1902	0	0.0035	0.1967	0	0	0.2008	0	0.0223	0.1778	0	0.0026	0.1975	0	0.0005	0.1999	0	0.0117	0.1884
GPST2D (6482889)
<20%tile	0.1989	0.001	0	0.2	0	0	0.1953	0.0046	0	0.2001	0	0	0.1994	0	0	0.198	0.0014	0	0.1991	0.0009	0	0.1999	0	0	0.1957	0.0042	0
20-80%tile	0.0008	0.5986	0.0006	0.0005	0.5999	0	0.0023	0.5959	0.0017	0.0007	0.5969	0.0021	0.0014	0.5983	0	0.0028	0.5907	0.007	0.0008	0.5984	0.0008	0.0006	0.5996	0	0.0024	0.5952	0.0025
>80%tile	0	0.0009	0.1991	0	0	0.1997	0	0.0021	0.198	0	0.0014	0.1987	0	0	0.2008	0	0.0063	0.1939	0	0.001	0.1991	0	0	0.1999	0	0.0027	0.1974
Breast Cancer (BC)
PRS-GWASBC (239)
<20%tile	0.199	0.001	0	0.1997	0.0001	0	0.1945	0.0054	0	0.1967	0.0035	0	0.1967	0.0035	0	0.1876	0.0119	0	0.1987	0.0014	0	0.1993	0.0006	0	0.1936	0.0063	0
20-80%tile	0.0014	0.5974	0.0012	0	0.6004	0	0.0045	0.5894	0.0061	0	0.5976	0.0028	0	0.599	0	0.0132	0.5739	0.0132	0.0012	0.5975	0.0014	0	0.6002	0	0.0057	0.5872	0.0071
>80%tile	0	0.0014	0.1986	0	0	0.1997	0	0.0037	0.1964	0	0.0056	0.1939	0	0	0.2008	0	0.0042	0.196	0	0.002	0.1979	0	0	0.1999	0	0.0038	0.1963
PRS-GWASBC (2941)
<20%tile	0.1989	0.001	0	0.1997	0	0	0.1888	0.0112	0	0.1953	0.0042	0	0.2001	0	0	0.1855	0.0139	0	0.1984	0.0015	0	0.1998	0	0	0.1883	0.0116	0
20-80%tile	0.0015	0.5972	0.0013	0	0.6002	0	0.004	0.5912	0.0047	0.0014	0.5941	0.0049	0.0007	0.5983	0	0.0112	0.5816	0.0077	0.0015	0.5968	0.0018	0.0001	0.5999	0	0.005	0.5899	0.0051
>80%tile	0	0.0009	0.1991	0	0.0003	0.1997	0	0.0051	0.195	0	0.0042	0.196	0	0	0.2008	0	0.007	0.1932	0	0.0014	0.1987	0	0.0003	0.1999	0	0.0053	0.1947
GPSBC (4457)
<20%tile	0.1975	0.0024	0	0.1997	0	0	0.1917	0.0083	0	0.1953	0.0042	0	0.2008	0	0	0.1841	0.0153	0	0.1972	0.0027	0	0.1999	0	0	0.1906	0.0093	0
20-80%tile	0.0015	0.597	0.0015	0	0.5999	0.0001	0.0053	0.5875	0.0071	0.0056	0.5934	0.0007	0	0.5983	0	0.0084	0.5872	0.0049	0.0021	0.5965	0.0014	0	0.5996	0.0001	0.0057	0.5875	0.0068
>80%tile	0	0.0025	0.1975	0	0	0.2003	0	0.0075	0.1926	0	0.0049	0.196	0	0	0.2008	0	0.0126	0.1876	0	0.0029	0.1973	0	0	0.2004	0	0.0082	0.1919
Atrial fibrillation (Afib)
PRS-GWASAfib (166)
<20%tile	0.1993	0.0007	0	0.1997	0.0001	0	0.1938	0.0061	0	0.196	0.0042	0	0.2008	0	0	0.1876	0.0119	0	0.1988	0.0012	0	0.1999	0.0001	0	0.193	0.0069	0
20-80%tile	0.0025	0.5959	0.0015	0	0.5997	0.0001	0.0059	0.59	0.0041	0.0007	0.5983	0.0007	0	0.5983	0	0.0091	0.5886	0.0028	0.0023	0.5963	0.0014	0	0.5995	0.0001	0.0063	0.5898	0.004
>80%tile	0	0.0012	0.1989	0	0	0.2003	0	0.0073	0.1928	0	0	0.2001	0	0	0.2008	0	0.0146	0.1855	0	0.001	0.1991	0	0	0.2004	0	0.0083	0.1918
GPSAfib (6302924)
<20%tile	0.1989	0.001	0	0.1997	0.0001	0	0.1989	0.001	0	0.1994	0	0	0.1994	0	0	0.1953	0.0042	0	0.1987	0.0014	0	0.1993	0.0006	0	0.1936	0.0063	0
20-80%tile	0.0008	0.5988	0.0003	0	0.6003	0	0.0022	0.597	0.0008	0.0014	0.5941	0.0049	0.0014	0.5983	0	0.0056	0.59	0.0049	0.0012	0.5975	0.0014	0	0.6002	0	0.0057	0.5872	0.0071
>80%tile	0	0.0007	0.1994	0	0.0001	0.1997	0	0.0025	0.1975	0	0	0.2001	0	0	0.2008	0	0	0.2001	0	0.002	0.1979	0	0	0.1999	0	0.0038	0.1963
Alzheimer's disease (AD)
PRS-GWASAD (29)
<20%tile	0.1997	0.0001	0	0.1997	0.0001	0	0.1803	0.0197	0	0.2001	0	0	0.2008	0	0	0.1709	0.0286	0	0.1998	0.0001	0	0.1999	0.0001	0	0.1789	0.021	0
20-80%tile	0	0.5995	0.0006	0	0.6004	0	0.0097	0.579	0.0113	0.0007	0.5976	0	0	0.5983	0	0.0174	0.5697	0.0132	0.0001	0.5992	0.0005	0	0.6001	0	0.0108	0.5777	0.0116
>80%tile	0	0.0002	0.1998	0	0	0.1997	0.0001	0.017	0.1829	0	0.0007	0.2008	0	0	0.2008	0	0.0167	0.1834	0	0.0003	0.2	0	0	0.1999	0.0001	0.017	0.183
Glaucoma
PRS-GWASGlaucoma (2657)
<20%tile	0.1988	0.0012	0	0.1997	0	0	0.1912	0.0088	0	0.1987	0.0014	0	0.196	0.0021	0	0.1911	0.0084	0	0.1988	0.0012	0	0.1992	0.0003	0	0.1912	0.0087	0
20-80%tile	0.0023	0.5959	0.0017	0	0.6006	0	0.0071	0.5872	0.0056	0.0021	0.5941	0.0035	0.0007	0.6004	0	0.0139	0.576	0.0105	0.0023	0.5957	0.002	0.0001	0.6005	0	0.0081	0.5856	0.0063
>80%tile	0	0.0021	0.198	0	0	0.1997	0	0.0081	0.192	0	0.007	0.1932	0	0	0.2008	0	0.0098	0.1904	0	0.0028	0.1973	0	0	0.1999	0	0.0083	0.1918

## Sheet: Table_S5
Table S5: The rate of re-classification due to imputation variability for high-risk tiers
	EUR			AFR			All
Percentile Change	Beagle	Eagle+Minimac	SHAPEIT+Minimac	Beagle	Eagle+Minimac	SHAPEIT+Minimac	Beagle	Eagle+Minimac	SHAPEIT+Minimac
Coronary artery disease (CAD)
PRSCAD (161)
<5%tile	0% (0 - 0)	0% (0 - 0)	16.44% (7.94 - 24.94)	8.33% (-7.3 - 23.97)	0% (0 - 0)	10% (-8.59 - 28.59)	1.19% (-1.13 - 3.51)	0% (0 - 0)	15.66% (7.84 - 23.48)
<10%tile	2.76% (0.09 - 5.42)	0% (0 - 0)	8.97% (4.32 - 13.62)	4.17% (-3.83 - 12.16)	0% (0 - 0)	17.39% (1.9 - 32.88)	2.96% (0.4 - 5.51)	0% (0 - 0)	10.12% (5.56 - 14.68)
<15%tile	1.84% (0.05 - 3.63)	0% (0 - 0)	8.72% (4.97 - 12.46)	0% (0 - 0)	0% (0 - 0)	18.18% (5.02 - 31.34)	1.59% (0.04 - 3.13)	0% (0 - 0)	9.96% (6.26 - 13.67)
<20%tile	0.69% (-0.26 - 1.65)	0% (0 - 0)	7.04% (4.07 - 10.02)	2.08% (-1.96 - 6.12)	0% (0 - 0)	26.53% (14.17 - 38.89)	0.89% (-0.11 - 1.9)	0% (0 - 0)	9.91% (6.7 - 13.12)
>80%tile	1.73% (0.23 - 3.23)	0.35% (-0.33 - 1.02)	8.56% (5.35 - 11.77)	2.08% (-1.96 - 6.12)	0% (0 - 0)	18.75% (7.71 - 29.79)	1.78% (0.37 - 3.19)	0.3% (-0.28 - 0.88)	10% (6.81 - 13.19)
>85%tile	1.83% (0.05 - 3.62)	0% (0 - 0)	12.33% (7.97 - 16.68)	2.86% (-2.66 - 8.38)	0% (0 - 0)	15.15% (2.92 - 27.38)	1.98% (0.26 - 3.69)	0% (0 - 0)	12.7% (8.59 - 16.81)
>90%tile	0.69% (-0.66 - 2.05)	0% (0 - 0)	16.33% (10.35 - 22.3)	4.17% (-3.83 - 12.16)	0% (0 - 0)	25% (7.68 - 42.32)	1.19% (-0.45 - 2.83)	0% (0 - 0)	17.54% (11.84 - 23.24)
>95%tile	4.11% (-0.44 - 8.66)	0% (0 - 0)	14.08% (5.99 - 22.18)	8.33% (-7.3 - 23.97)	0% (0 - 0)	27.27% (0.95 - 53.59)	4.71% (0.2 - 9.21)	0% (0 - 0)	15.85% (7.95 - 23.76)
metaGRSCAD (1736608)
<5%tile	6.76% (1.04 - 12.48)	0% (0 - 0)	13.7% (5.81 - 21.59)	8.33% (-7.3 - 23.97)	8.33% (-7.3 - 23.97)	46.15% (19.05 - 73.25)	6.98% (1.59 - 12.36)	1.19% (-1.13 - 3.51)	18.6% (10.38 - 26.83)
<10%tile	2.07% (-0.25 - 4.39)	0% (0 - 0)	4.2% (0.91 - 7.48)	4.17% (-3.83 - 12.16)	0% (0 - 0)	22.73% (5.22 - 40.24)	2.37% (0.07 - 4.66)	0% (0 - 0)	6.67% (2.86 - 10.47)
<15%tile	2.75% (0.58 - 4.92)	0.46% (-0.44 - 1.36)	12.33% (7.97 - 16.68)	0% (0 - 0)	2.78% (-2.59 - 8.15)	16.67% (4.49 - 28.84)	2.37% (0.5 - 4.25)	0.79% (-0.3 - 1.88)	12.94% (8.82 - 17.06)
<20%tile	4.11% (1.83 - 6.39)	0% (0 - 0)	8.97% (5.68 - 12.25)	2.08% (-1.96 - 6.12)	2.08% (-1.96 - 6.12)	8.51% (0.53 - 16.49)	3.82% (1.79 - 5.86)	0.3% (-0.28 - 0.88)	8.9% (5.86 - 11.94)
>80%tile	2.76% (0.87 - 4.64)	0% (0 - 0)	8.59% (5.37 - 11.81)	2.08% (-1.96 - 6.12)	0% (0 - 0)	17.02% (6.28 - 27.77)	2.66% (0.95 - 4.38)	0% (0 - 0)	9.76% (6.6 - 12.93)
>85%tile	4.59% (1.81 - 7.36)	0% (0 - 0)	12.22% (7.9 - 16.53)	5.56% (-1.93 - 13.04)	0% (0 - 0)	11.43% (0.89 - 21.97)	4.72% (2.12 - 7.33)	0% (0 - 0)	12.11% (8.11 - 16.11)
>90%tile	6.8% (2.73 - 10.87)	0% (0 - 0)	4.26% (0.92 - 7.59)	4.17% (-3.83 - 12.16)	0% (0 - 0)	16.67% (1.76 - 31.58)	6.43% (2.76 - 10.11)	0% (0 - 0)	6.06% (2.42 - 9.7)
>95%tile	2.78% (-1.02 - 6.57)	0% (0 - 0)	10.96% (3.79 - 18.12)	0% (0 - 0)	0% (0 - 0)	0% (0 - 0)	2.38% (-0.88 - 5.64)	0% (0 - 0)	9.52% (3.25 - 15.8)
GPSCAD (6238460)
<5%tile	5.48% (0.26 - 10.7)	0% (0 - 0)	12.68% (4.94 - 20.42)	8.33% (-7.3 - 23.97)	0% (0 - 0)	16.67% (-4.42 - 37.75)	5.88% (0.88 - 10.88)	0% (0 - 0)	13.25% (5.96 - 20.55)
<10%tile	2.08% (-0.25 - 4.42)	0% (0 - 0)	5.59% (1.83 - 9.36)	4.17% (-3.83 - 12.16)	4.17% (-3.83 - 12.16)	20.83% (4.59 - 37.08)	2.38% (0.08 - 4.69)	0.59% (-0.56 - 1.75)	7.78% (3.72 - 11.85)
<15%tile	0.46% (-0.44 - 1.36)	0% (0 - 0)	9.22% (5.37 - 13.07)	2.78% (-2.59 - 8.15)	0% (0 - 0)	14.29% (2.69 - 25.88)	0.79% (-0.3 - 1.88)	0% (0 - 0)	9.92% (6.23 - 13.61)
<20%tile	1.39% (0.04 - 2.74)	0% (0 - 0)	8.9% (5.64 - 12.17)	2.08% (-1.96 - 6.12)	2.08% (-1.96 - 6.12)	16.67% (6.12 - 27.21)	1.49% (0.19 - 2.78)	0.3% (-0.28 - 0.88)	10% (6.81 - 13.19)
>80%tile	2.41% (0.65 - 4.18)	0% (0 - 0)	7.64% (4.57 - 10.71)	2.08% (-1.96 - 6.12)	0% (0 - 0)	12.5% (3.14 - 21.86)	2.37% (0.75 - 3.99)	0% (0 - 0)	8.33% (5.38 - 11.29)
>85%tile	2.29% (0.31 - 4.28)	0% (0 - 0)	5.69% (2.56 - 8.81)	0% (0 - 0)	0% (0 - 0)	11.11% (0.84 - 21.38)	1.97% (0.26 - 3.68)	0% (0 - 0)	6.48% (3.41 - 9.55)
>90%tile	0.69% (-0.66 - 2.05)	0% (0 - 0)	6.94% (2.79 - 11.1)	12% (-0.74 - 24.74)	0% (0 - 0)	0% (0 - 0)	2.37% (0.07 - 4.66)	0% (0 - 0)	5.99% (2.39 - 9.59)
>95%tile	1.37% (-1.3 - 4.04)	0% (0 - 0)	9.59% (2.83 - 16.34)	0% (0 - 0)	0% (0 - 0)	16.67% (-4.42 - 37.75)	1.18% (-1.12 - 3.47)	0% (0 - 0)	10.59% (4.05 - 17.13)
Type 2 diabetes (T2D)
PRS-GWAST2D (547)
<5%tile	0% (0 - 0)	0% (0 - 0)	19.44% (10.3 - 28.59)	8.33% (-7.3 - 23.97)	0% (0 - 0)	18.18% (-4.61 - 40.97)	1.2% (-1.14 - 3.55)	0% (0 - 0)	19.28% (10.79 - 27.76)
<10%tile	2.08% (-0.25 - 4.42)	0% (0 - 0)	16.78% (10.66 - 22.91)	0% (0 - 0)	0% (0 - 0)	18.18% (2.06 - 34.3)	1.8% (-0.22 - 3.81)	0% (0 - 0)	16.97% (11.24 - 22.7)
<15%tile	0.93% (-0.35 - 2.2)	0% (0 - 0)	8.53% (4.76 - 12.3)	5.56% (-1.93 - 13.04)	0% (0 - 0)	23.53% (9.27 - 37.79)	1.59% (0.04 - 3.13)	0% (0 - 0)	10.61% (6.76 - 14.47)
<20%tile	3.75% (1.58 - 5.93)	0.35% (-0.33 - 1.02)	11.95% (8.23 - 15.66)	4.17% (-1.49 - 9.82)	0% (0 - 0)	28.57% (15.92 - 41.22)	3.81% (1.78 - 5.84)	0.3% (-0.28 - 0.88)	14.33% (10.61 - 18.04)
>80%tile	3.09% (1.1 - 5.08)	0.34% (-0.33 - 1.02)	9.19% (5.82 - 12.55)	8.16% (0.5 - 15.83)	0% (0 - 0)	8.89% (0.57 - 17.2)	3.82% (1.79 - 5.86)	0.3% (-0.28 - 0.87)	9.15% (6.03 - 12.27)
>85%tile	3.21% (0.87 - 5.55)	0% (0 - 0)	10.14% (6.12 - 14.15)	5.56% (-1.93 - 13.04)	0% (0 - 0)	18.92% (6.3 - 31.54)	3.54% (1.27 - 5.82)	0% (0 - 0)	11.42% (7.51 - 15.33)
>90%tile	0.7% (-0.67 - 2.07)	0% (0 - 0)	11.11% (5.98 - 16.24)	12% (-0.74 - 24.74)	0% (0 - 0)	13.04% (-0.72 - 26.81)	2.38% (0.08 - 4.69)	0% (0 - 0)	11.38% (6.56 - 16.19)
>95%tile	1.39% (-1.31 - 4.09)	0% (0 - 0)	15.49% (7.08 - 23.91)	8.33% (-7.3 - 23.97)	0% (0 - 0)	53.85% (26.75 - 80.95)	2.38% (-0.88 - 5.64)	0% (0 - 0)	21.43% (12.65 - 30.2)
PRS-GWAST2D (397)
<5%tile	4.11% (-0.44 - 8.66)	0% (0 - 0)	18.31% (9.31 - 27.31)	8.33% (-7.3 - 23.97)	0% (0 - 0)	27.27% (0.95 - 53.59)	4.71% (0.2 - 9.21)	0% (0 - 0)	19.51% (10.93 - 28.09)
<10%tile	3.42% (0.47 - 6.37)	0% (0 - 0)	11.35% (6.11 - 16.58)	4.17% (-3.83 - 12.16)	0% (0 - 0)	15% (-0.65 - 30.65)	3.53% (0.76 - 6.3)	0% (0 - 0)	11.8% (6.82 - 16.78)
<15%tile	0.93% (-0.35 - 2.22)	0.46% (-0.44 - 1.36)	12.08% (7.64 - 16.52)	10.81% (0.81 - 20.82)	0% (0 - 0)	35.14% (19.75 - 50.52)	2.39% (0.5 - 4.28)	0.4% (-0.38 - 1.17)	15.57% (11.02 - 20.12)
<20%tile	2.07% (0.43 - 3.71)	0% (0 - 0)	17.48% (13.08 - 21.88)	4.26% (-1.52 - 10.03)	0% (0 - 0)	20.45% (8.54 - 32.37)	2.37% (0.75 - 4)	0% (0 - 0)	17.88% (13.74 - 22.01)
>80%tile	1.38% (0.04 - 2.73)	0.34% (-0.33 - 1.02)	12.15% (8.38 - 15.93)	8.16% (0.5 - 15.83)	0% (0 - 0)	8.89% (0.57 - 17.2)	2.37% (0.75 - 3.99)	0.3% (-0.28 - 0.87)	11.71% (8.26 - 15.17)
>85%tile	0.92% (-0.35 - 2.19)	0% (0 - 0)	16.36% (11.48 - 21.25)	2.78% (-2.59 - 8.15)	0% (0 - 0)	13.89% (2.59 - 25.19)	1.19% (-0.15 - 2.52)	0% (0 - 0)	16.02% (11.52 - 20.51)
>90%tile	4.76% (1.32 - 8.2)	0% (0 - 0)	17.02% (10.82 - 23.22)	0% (0 - 0)	0% (0 - 0)	16.67% (1.76 - 31.58)	4.09% (1.12 - 7.06)	0% (0 - 0)	16.97% (11.24 - 22.7)
>95%tile	4.17% (-0.45 - 8.78)	0% (0 - 0)	20.29% (10.8 - 29.78)	8.33% (-7.3 - 23.97)	0% (0 - 0)	16.67% (-4.42 - 37.75)	4.76% (0.21 - 9.32)	0% (0 - 0)	19.75% (11.08 - 28.42)
PRS-GWAST2D (170487)
<5%tile	2.86% (-1.05 - 6.76)	0% (0 - 0)	21.92% (12.43 - 31.41)	8.33% (-7.3 - 23.97)	0% (0 - 0)	33.33% (6.66 - 60.01)	3.66% (-0.41 - 7.72)	0% (0 - 0)	23.53% (14.51 - 32.55)
<10%tile	4.86% (1.35 - 8.37)	0% (0 - 0)	13.99% (8.3 - 19.67)	4.17% (-3.83 - 12.16)	4.17% (-3.83 - 12.16)	31.82% (12.35 - 51.28)	4.76% (1.54 - 7.98)	0.59% (-0.56 - 1.75)	16.36% (10.72 - 22.01)
<15%tile	4.15% (1.49 - 6.8)	0.46% (-0.44 - 1.36)	11.85% (7.49 - 16.21)	2.78% (-2.59 - 8.15)	0% (0 - 0)	14.29% (2.69 - 25.88)	3.95% (1.55 - 6.35)	0.4% (-0.38 - 1.17)	12.2% (8.11 - 16.28)
<20%tile	4.15% (1.85 - 6.45)	0% (0 - 0)	12.97% (9.12 - 16.82)	6.25% (-0.6 - 13.1)	2.08% (-1.96 - 6.12)	15.22% (4.84 - 25.6)	4.45% (2.25 - 6.65)	0.3% (-0.28 - 0.88)	13.27% (9.66 - 16.89)
>80%tile	3.81% (1.6 - 6.01)	0% (0 - 0)	10.25% (6.71 - 13.78)	8.33% (0.51 - 16.15)	0% (0 - 0)	20% (8.31 - 31.69)	4.45% (2.25 - 6.65)	0% (0 - 0)	11.59% (8.12 - 15.05)
>85%tile	3.69% (1.18 - 6.19)	0% (0 - 0)	16.36% (11.48 - 21.25)	5.71% (-1.98 - 13.4)	0% (0 - 0)	17.14% (4.66 - 29.63)	3.97% (1.56 - 6.38)	0% (0 - 0)	16.47% (11.92 - 21.02)
>90%tile	7.48% (3.23 - 11.74)	0.69% (-0.66 - 2.04)	12.59% (7.15 - 18.02)	0% (0 - 0)	0% (0 - 0)	26.09% (8.14 - 44.03)	6.43% (2.76 - 10.11)	0.59% (-0.56 - 1.75)	14.46% (9.11 - 19.81)
>95%tile	4.17% (-0.45 - 8.78)	1.37% (-1.3 - 4.04)	4.55% (-0.48 - 9.57)	0% (0 - 0)	0% (0 - 0)	18.18% (-4.61 - 40.97)	3.61% (-0.4 - 7.63)	1.18% (-1.12 - 3.47)	6.49% (0.99 - 12)
GPST2D (6482889)
<5%tile	1.39% (-1.31 - 4.09)	0% (0 - 0)	4.17% (-0.45 - 8.78)	8.33% (-7.3 - 23.97)	0% (0 - 0)	8.33% (-7.3 - 23.97)	2.38% (-0.88 - 5.64)	0% (0 - 0)	4.76% (0.21 - 9.32)
<10%tile	0.69% (-0.66 - 2.05)	0.69% (-0.66 - 2.04)	6.16% (2.26 - 10.07)	4.17% (-3.83 - 12.16)	4.17% (-3.83 - 12.16)	9.09% (-2.92 - 21.1)	1.19% (-0.45 - 2.83)	1.18% (-0.45 - 2.81)	6.55% (2.81 - 10.29)
<15%tile	1.84% (0.05 - 3.63)	0.92% (-0.35 - 2.18)	5.5% (2.48 - 8.53)	2.78% (-2.59 - 8.15)	2.78% (-2.59 - 8.15)	13.51% (2.5 - 24.53)	1.98% (0.26 - 3.69)	1.18% (-0.15 - 2.51)	6.67% (3.6 - 9.73)
<20%tile	2.08% (0.43 - 3.72)	0.34% (-0.33 - 1.02)	3.85% (1.62 - 6.07)	2.08% (-1.96 - 6.12)	2.08% (-1.96 - 6.12)	4.17% (-1.49 - 9.82)	2.08% (0.55 - 3.6)	0.59% (-0.23 - 1.41)	3.89% (1.82 - 5.97)
>80%tile	1.04% (-0.13 - 2.21)	0% (0 - 0)	4.15% (1.85 - 6.45)	4.17% (-1.49 - 9.82)	0% (0 - 0)	8.33% (0.51 - 16.15)	1.48% (0.19 - 2.77)	0% (0 - 0)	4.75% (2.48 - 7.02)
>85%tile	0.46% (-0.44 - 1.36)	0% (0 - 0)	4.19% (1.51 - 6.86)	2.78% (-2.59 - 8.15)	8.11% (-0.69 - 16.9)	5.88% (-2.03 - 13.79)	0.79% (-0.3 - 1.88)	1.18% (-0.15 - 2.51)	4.42% (1.87 - 6.97)
>90%tile	0.69% (-0.66 - 2.04)	0.69% (-0.66 - 2.04)	4.79% (1.33 - 8.26)	4.17% (-3.83 - 12.16)	0% (0 - 0)	20% (4.32 - 35.68)	1.18% (-0.45 - 2.81)	0.59% (-0.56 - 1.75)	7.02% (3.19 - 10.85)
>95%tile	1.39% (-1.31 - 4.09)	0% (0 - 0)	1.39% (-1.31 - 4.09)	23.08% (0.17 - 45.98)	0% (0 - 0)	9.09% (-7.9 - 26.08)	4.71% (0.2 - 9.21)	0% (0 - 0)	2.41% (-0.89 - 5.71)
Breast Cancer (BC)
PRS-GWASBC (239)
<5%tile	4.17% (-0.45 - 8.78)	0% (0 - 0)	13.89% (5.9 - 21.88)	8.33% (-7.3 - 23.97)	0% (0 - 0)	33.33% (6.66 - 60.01)	4.76% (0.21 - 9.32)	0% (0 - 0)	16.67% (8.7 - 24.64)
<10%tile	0.69% (-0.66 - 2.04)	0.69% (-0.66 - 2.04)	10.96% (5.89 - 16.03)	4.17% (-3.83 - 12.16)	0% (0 - 0)	27.27% (8.66 - 45.88)	1.18% (-0.45 - 2.81)	0.59% (-0.56 - 1.75)	13.1% (7.99 - 18.2)
<15%tile	0.92% (-0.35 - 2.18)	0% (0 - 0)	14.16% (9.54 - 18.77)	0% (0 - 0)	0% (0 - 0)	17.14% (4.66 - 29.63)	0.79% (-0.3 - 1.89)	0% (0 - 0)	14.57% (10.23 - 18.91)
<20%tile	2.07% (0.43 - 3.71)	0% (0 - 0)	8.33% (5.14 - 11.53)	0% (0 - 0)	0% (0 - 0)	25% (12.75 - 37.25)	1.78% (0.37 - 3.19)	0% (0 - 0)	10.71% (7.41 - 14.02)
>80%tile	2.08% (0.43 - 3.72)	0% (0 - 0)	12.29% (8.53 - 16.05)	4.26% (-1.52 - 10.03)	0% (0 - 0)	24% (12.16 - 35.84)	2.38% (0.75 - 4.01)	0% (0 - 0)	13.99% (10.32 - 17.67)
>85%tile	0.46% (-0.44 - 1.36)	0% (0 - 0)	11.47% (7.24 - 15.7)	0% (0 - 0)	0% (0 - 0)	30.56% (15.51 - 45.6)	0.4% (-0.38 - 1.17)	0% (0 - 0)	14.17% (9.88 - 18.46)
>90%tile	0% (0 - 0)	0% (0 - 0)	10.56% (5.51 - 15.62)	0% (0 - 0)	0% (0 - 0)	18.18% (2.06 - 34.3)	0% (0 - 0)	0% (0 - 0)	11.59% (6.69 - 16.48)
>95%tile	5.41% (0.25 - 10.56)	0% (0 - 0)	9.86% (2.92 - 16.79)	0% (0 - 0)	0% (0 - 0)	16.67% (-4.42 - 37.75)	4.71% (0.2 - 9.21)	0% (0 - 0)	10.84% (4.15 - 17.53)
PRS-GWASBC (2941)
<5%tile	2.74% (-1 - 6.48)	0% (0 - 0)	11.11% (3.85 - 18.37)	8.33% (-7.3 - 23.97)	0% (0 - 0)	38.46% (12.01 - 64.91)	3.53% (-0.39 - 7.45)	0% (0 - 0)	15.29% (7.64 - 22.95)
<10%tile	4.14% (0.9 - 7.38)	0.69% (-0.66 - 2.04)	15.97% (9.99 - 21.96)	16% (1.63 - 30.37)	4.17% (-3.83 - 12.16)	21.74% (4.88 - 38.6)	5.88% (2.35 - 9.42)	1.18% (-0.45 - 2.81)	16.77% (11.1 - 22.43)
<15%tile	4.59% (1.81 - 7.36)	0% (0 - 0)	11.98% (7.66 - 16.3)	5.56% (-1.93 - 13.04)	0% (0 - 0)	16.67% (4.49 - 28.84)	4.72% (2.12 - 7.33)	0% (0 - 0)	12.65% (8.55 - 16.74)
<20%tile	2.41% (0.65 - 4.18)	0% (0 - 0)	7.89% (4.72 - 11.05)	2.13% (-2 - 6.25)	2.08% (-1.96 - 6.12)	17.02% (6.28 - 27.77)	2.37% (0.75 - 4)	0.3% (-0.28 - 0.88)	9.2% (6.06 - 12.34)
>80%tile	1.38% (0.04 - 2.72)	0% (0 - 0)	9.34% (5.99 - 12.7)	6.25% (-0.6 - 13.1)	0% (0 - 0)	14.58% (4.6 - 24.57)	2.07% (0.55 - 3.59)	0% (0 - 0)	10.09% (6.87 - 13.3)
>85%tile	4.55% (1.79 - 7.3)	0% (0 - 0)	9.22% (5.37 - 13.07)	2.78% (-2.59 - 8.15)	0% (0 - 0)	16.67% (4.49 - 28.84)	4.3% (1.81 - 6.78)	0% (0 - 0)	10.28% (6.53 - 14.02)
>90%tile	2.07% (-0.25 - 4.39)	0% (0 - 0)	12.59% (7.15 - 18.02)	8.33% (-2.72 - 19.39)	0% (0 - 0)	29.17% (10.98 - 47.35)	2.96% (0.4 - 5.51)	0% (0 - 0)	14.97% (9.56 - 20.38)
>95%tile	5.48% (0.26 - 10.7)	0% (0 - 0)	18.92% (10 - 27.84)	0% (0 - 0)	0% (0 - 0)	36.36% (7.94 - 64.79)	4.76% (0.21 - 9.32)	0% (0 - 0)	21.18% (12.49 - 29.86)
GPSBC (4457)
<5%tile	2.82% (-1.03 - 6.67)	0% (0 - 0)	17.39% (8.45 - 26.33)	0% (0 - 0)	0% (0 - 0)	18.18% (-4.61 - 40.97)	2.44% (-0.9 - 5.78)	0% (0 - 0)	17.5% (9.17 - 25.83)
<10%tile	4.17% (0.9 - 7.43)	0.69% (-0.66 - 2.04)	12.59% (7.15 - 18.02)	4.17% (-3.83 - 12.16)	0% (0 - 0)	36% (17.18 - 54.82)	4.17% (1.14 - 7.19)	0.59% (-0.56 - 1.75)	16.07% (10.52 - 21.63)
<15%tile	3.69% (1.18 - 6.19)	0% (0 - 0)	16.44% (11.53 - 21.35)	2.78% (-2.59 - 8.15)	0% (0 - 0)	24.32% (10.5 - 38.15)	3.56% (1.27 - 5.84)	0% (0 - 0)	17.58% (12.92 - 22.24)
<20%tile	3.12% (1.12 - 5.13)	0% (0 - 0)	9.12% (5.78 - 12.47)	8.33% (0.51 - 16.15)	0% (0 - 0)	17.39% (6.44 - 28.34)	3.87% (1.81 - 5.93)	0% (0 - 0)	10.27% (7 - 13.54)
>80%tile	2.43% (0.65 - 4.21)	0.34% (-0.33 - 1.02)	12.8% (8.95 - 16.65)	2.13% (-2 - 6.25)	0% (0 - 0)	8.7% (0.55 - 16.84)	2.39% (0.75 - 4.02)	0.3% (-0.28 - 0.87)	12.24% (8.73 - 15.75)
>85%tile	4.61% (1.82 - 7.4)	0% (0 - 0)	11.27% (7.02 - 15.51)	5.56% (-1.93 - 13.04)	0% (0 - 0)	29.73% (15 - 44.46)	4.74% (2.12 - 7.36)	0% (0 - 0)	14% (9.7 - 18.3)
>90%tile	1.41% (-0.53 - 3.35)	0.69% (-0.66 - 2.04)	11.43% (6.16 - 16.7)	8.33% (-2.72 - 19.39)	0% (0 - 0)	40% (20.8 - 59.2)	2.41% (0.08 - 4.74)	0.59% (-0.56 - 1.75)	15.76% (10.2 - 21.32)
>95%tile	4.17% (-0.45 - 8.78)	0% (0 - 0)	23.29% (13.59 - 32.98)	25% (0.5 - 49.5)	0% (0 - 0)	11.11% (-9.42 - 31.64)	7.14% (1.64 - 12.65)	0% (0 - 0)	21.95% (12.99 - 30.91)
Atrial fibrillation (Afib)
PRS-GWASAfib (166)
<5%tile	1.41% (-1.33 - 4.15)	0% (0 - 0)	7.14% (1.11 - 13.18)	25% (0.5 - 49.5)	0% (0 - 0)	36.36% (7.94 - 64.79)	4.82% (0.21 - 9.43)	0% (0 - 0)	11.11% (4.27 - 17.96)
<10%tile	4.83% (1.34 - 8.32)	0% (0 - 0)	13.19% (7.67 - 18.72)	0% (0 - 0)	0% (0 - 0)	25% (7.68 - 42.32)	4.17% (1.14 - 7.19)	0% (0 - 0)	14.88% (9.5 - 20.26)
<15%tile	3.23% (0.87 - 5.58)	0.46% (-0.44 - 1.36)	13.82% (9.23 - 18.42)	2.86% (-2.66 - 8.38)	0% (0 - 0)	17.14% (4.66 - 29.63)	3.17% (1.01 - 5.34)	0.4% (-0.38 - 1.17)	14.29% (9.97 - 18.61)
<20%tile	3.77% (1.58 - 5.95)	0% (0 - 0)	10.03% (6.57 - 13.5)	2.13% (-2 - 6.25)	0% (0 - 0)	17.02% (6.28 - 27.77)	3.54% (1.57 - 5.51)	0% (0 - 0)	11.01% (7.66 - 14.36)
>80%tile	2.07% (0.43 - 3.71)	0.34% (-0.33 - 1.02)	7.02% (4.05 - 9.98)	2.08% (-1.96 - 6.12)	0% (0 - 0)	6.67% (-0.62 - 13.95)	2.07% (0.55 - 3.59)	0.3% (-0.28 - 0.87)	6.97% (4.22 - 9.72)
>85%tile	2.29% (0.31 - 4.28)	0.46% (-0.44 - 1.36)	7.87% (4.28 - 11.46)	2.78% (-2.59 - 8.15)	2.78% (-2.59 - 8.15)	2.94% (-2.74 - 8.62)	2.36% (0.49 - 4.23)	0.79% (-0.3 - 1.88)	7.2% (4 - 10.4)
>90%tile	2.07% (-0.25 - 4.39)	0% (0 - 0)	15.17% (9.33 - 21.01)	0% (0 - 0)	0% (0 - 0)	8.7% (-2.82 - 20.21)	1.79% (-0.22 - 3.79)	0% (0 - 0)	14.29% (8.99 - 19.58)
>95%tile	2.78% (-1.02 - 6.57)	0% (0 - 0)	14.08% (5.99 - 22.18)	0% (0 - 0)	0% (0 - 0)	16.67% (-4.42 - 37.75)	2.38% (-0.88 - 5.64)	0% (0 - 0)	14.46% (6.89 - 22.02)
GPSAfib (6302924)
<5%tile	5.48% (0.26 - 10.7)	0% (0 - 0)	2.82% (-1.03 - 6.67)	8.33% (-7.3 - 23.97)	0% (0 - 0)	0% (0 - 0)	5.88% (0.88 - 10.88)	0% (0 - 0)	2.44% (-0.9 - 5.78)
<10%tile	2.07% (-0.25 - 4.39)	0% (0 - 0)	6.16% (2.26 - 10.07)	4.17% (-3.83 - 12.16)	4.17% (-3.83 - 12.16)	4.17% (-3.83 - 12.16)	2.37% (0.07 - 4.66)	0.6% (-0.57 - 1.76)	5.88% (2.35 - 9.42)
<15%tile	1.38% (-0.17 - 2.94)	0% (0 - 0)	4.15% (1.49 - 6.8)	0% (0 - 0)	2.78% (-2.59 - 8.15)	5.71% (-1.98 - 13.4)	1.2% (-0.15 - 2.54)	0.4% (-0.38 - 1.17)	4.37% (1.84 - 6.89)
<20%tile	1.38% (0.04 - 2.73)	0% (0 - 0)	4.12% (1.84 - 6.41)	2.08% (-1.96 - 6.12)	2.08% (-1.96 - 6.12)	8.33% (0.51 - 16.15)	1.48% (0.19 - 2.77)	0.3% (-0.28 - 0.88)	4.72% (2.46 - 6.98)
>80%tile	0.69% (-0.26 - 1.65)	0% (0 - 0)	1.39% (0.04 - 2.75)	6.12% (-0.59 - 12.84)	0% (0 - 0)	8.16% (0.5 - 15.83)	1.48% (0.19 - 2.77)	0% (0 - 0)	2.38% (0.75 - 4.01)
>85%tile	0.92% (-0.35 - 2.18)	0% (0 - 0)	4.57% (1.8 - 7.33)	5.56% (-1.93 - 13.04)	0% (0 - 0)	8.11% (-0.69 - 16.9)	1.57% (0.04 - 3.11)	0% (0 - 0)	5.08% (2.39 - 7.77)
>90%tile	0.69% (-0.66 - 2.04)	0% (0 - 0)	2.07% (-0.25 - 4.39)	12% (-0.74 - 24.74)	0% (0 - 0)	4.35% (-3.99 - 12.68)	2.35% (0.07 - 4.63)	0% (0 - 0)	2.38% (0.08 - 4.69)
>95%tile	1.39% (-1.31 - 4.09)	0% (0 - 0)	6.76% (1.04 - 12.48)	0% (0 - 0)	0% (0 - 0)	8.33% (-7.3 - 23.97)	1.19% (-1.13 - 3.51)	0% (0 - 0)	6.98% (1.59 - 12.36)
Alzheimer's disease (AD)
PRS-GWASAD (29)
<5%tile	0% (0 - 0)	0% (0 - 0)	16.92% (7.81 - 26.04)	8.33% (-7.3 - 23.97)	0% (0 - 0)	27.27% (0.95 - 53.59)	1.19% (-1.13 - 3.51)	0% (0 - 0)	18.42% (9.71 - 27.14)
<10%tile	0.69% (-0.66 - 2.04)	0% (0 - 0)	25.9% (18.62 - 33.18)	0% (0 - 0)	0% (0 - 0)	9.52% (-3.03 - 22.08)	0.59% (-0.56 - 1.75)	0% (0 - 0)	23.75% (17.16 - 30.34)
<15%tile	0.92% (-0.35 - 2.19)	0% (0 - 0)	20.1% (14.6 - 25.6)	0% (0 - 0)	0% (0 - 0)	34.38% (17.92 - 50.83)	0.79% (-0.3 - 1.88)	0% (0 - 0)	22.03% (16.75 - 27.32)
<20%tile	0% (0 - 0)	0% (0 - 0)	20% (15.27 - 24.73)	2.08% (-1.96 - 6.12)	0% (0 - 0)	31.11% (17.58 - 44.64)	0.3% (-0.28 - 0.88)	0% (0 - 0)	21.56% (17.06 - 26.07)
>80%tile	0.34% (-0.33 - 1.02)	0% (0 - 0)	19.93% (15.26 - 24.6)	0% (0 - 0)	0% (0 - 0)	21.28% (9.58 - 32.98)	0.3% (-0.28 - 0.87)	0% (0 - 0)	20.12% (15.78 - 24.46)
>85%tile	0.92% (-0.35 - 2.19)	0% (0 - 0)	16% (10.92 - 21.08)	0% (0 - 0)	2.78% (-2.59 - 8.15)	9.38% (-0.72 - 19.47)	0.79% (-0.3 - 1.88)	0.4% (-0.38 - 1.17)	15.09% (10.48 - 19.69)
>90%tile	0% (0 - 0)	0% (0 - 0)	14.29% (8.34 - 20.23)	4.17% (-3.83 - 12.16)	0% (0 - 0)	4.35% (-3.99 - 12.68)	0.6% (-0.57 - 1.76)	0% (0 - 0)	12.82% (7.57 - 18.07)
>95%tile	0% (0 - 0)	0% (0 - 0)	21.88% (11.75 - 32)	0% (0 - 0)	0% (0 - 0)	30.77% (5.68 - 55.86)	0% (0 - 0)	0% (0 - 0)	23.38% (13.92 - 32.83)
Glaucoma
PRS-GWASGlaucoma (2657)
<5%tile	2.78% (-1.02 - 6.57)	0% (0 - 0)	21.13% (11.63 - 30.62)	27.27% (0.95 - 53.59)	0% (0 - 0)	54.55% (25.12 - 83.97)	6.02% (0.91 - 11.14)	0% (0 - 0)	25.61% (16.16 - 35.06)
<10%tile	4.2% (0.91 - 7.48)	0% (0 - 0)	12.77% (7.26 - 18.27)	8.7% (-2.82 - 20.21)	4.17% (-3.83 - 12.16)	26.09% (8.14 - 44.03)	4.82% (1.56 - 8.08)	0.59% (-0.56 - 1.75)	14.63% (9.22 - 20.04)
<15%tile	1.86% (0.05 - 3.67)	0.92% (-0.35 - 2.19)	12.96% (8.48 - 17.44)	11.11% (0.84 - 21.38)	0% (0 - 0)	29.73% (15 - 44.46)	3.19% (1.01 - 5.36)	0.79% (-0.3 - 1.88)	15.42% (10.97 - 19.86)
<20%tile	3.78% (1.59 - 5.97)	0% (0 - 0)	11.5% (7.81 - 15.19)	4.17% (-1.49 - 9.82)	2.13% (-2 - 6.25)	24.49% (12.45 - 36.53)	3.83% (1.79 - 5.88)	0.3% (-0.28 - 0.88)	13.39% (9.75 - 17.03)
>80%tile	3.11% (1.11 - 5.12)	0% (0 - 0)	10.49% (6.94 - 14.04)	6.38% (-0.61 - 13.37)	0% (0 - 0)	18.75% (7.71 - 29.79)	3.57% (1.59 - 5.56)	0% (0 - 0)	11.68% (8.23 - 15.12)
>85%tile	1.86% (0.05 - 3.67)	0% (0 - 0)	13.89% (9.28 - 18.5)	13.51% (2.5 - 24.53)	0% (0 - 0)	19.44% (6.52 - 32.37)	3.57% (1.28 - 5.86)	0% (0 - 0)	14.68% (10.31 - 19.05)
>90%tile	7.59% (3.28 - 11.9)	0.69% (-0.66 - 2.04)	13.48% (7.84 - 19.11)	8.33% (-2.72 - 19.39)	0% (0 - 0)	26.09% (8.14 - 44.03)	7.69% (3.67 - 11.71)	0.6% (-0.57 - 1.76)	15.24% (9.74 - 20.75)
>95%tile	2.82% (-1.03 - 6.67)	0% (0 - 0)	8.7% (2.05 - 15.34)	8.33% (-7.3 - 23.97)	0% (0 - 0)	25% (0.5 - 49.5)	3.61% (-0.4 - 7.63)	0% (0 - 0)	11.11% (4.27 - 17.96)
